# Supplementary material for: Enhancing Parent–Child Interaction and Self-Efficacy in Motor Skills Development for Young Children with Developmental Delays
Source: Children (Basel). 2026 Feb 23;13(2):309. doi: 10.3390/children13020309 (PMC12939759; doi:10.3390/children13020309)
Supplement: Supplementary file 1 [file children-13-00309-s001.zip]

Archive with 1 entries (1 files):
- children-4101627-supplementary.pdf
